# Supplementary material for: The impact of Roux-en-Y gastric bypass surgery on normal metabolism in a porcine model
Source: PLoS One. 2017 Mar 3;12(3):e0173137. doi: 10.1371/journal.pone.0173137 (PMC5336237; doi:10.1371/journal.pone.0173137)
Supplement: S1 Table — (XLSX) [file pone.0173137.s001.xlsx]

## Sheet: S1 Pig weight
Weight (kg)	Sham	Sham	Sham	Sham	Sham	Sham	Sham	Sham	RYGB	RYGB	RYGB	RYGB	RYGB	RYGB	RYGB
Time (days)	pig 785	pig 821	pig 825	pig 798	pig 834	pig 948	pig 672	pig 673	pig 405	pig 416	pig 576	pig 692	pig 629	pig 675	pig 543
1	32.5	40.5	25	30.7	32.5	22.8	28	27	37	28	33.9	31	29.4	29	28.5
8	31.8	37.8	23.8	32.8	32.8	23.8	30.8	30.5	32.6	25.5	38.9	32.4	35	33.2	33.5
15	33.8	40.3	24.3	33.3	34.3	25.3	32.6	32.2	31.5	24.5	40.25	39.1	34.8	30.1	30.3
22	32.6	38.6	24.6	31.6	32.6	24.1	31	30.8	29	21.6	35.75	31.75	32.6	29.6	29.4
30	33.4	38.4	25.6	31.4	33.4	24.9	29.75	30.5	28.7	20.8	35	30.25	33.5	29.4	29.3
