# Supplementary material for: The impact of Roux-en-Y gastric bypass surgery on normal metabolism in a porcine model
Source: PLoS One. 2017 Mar 3;12(3):e0173137. doi: 10.1371/journal.pone.0173137 (PMC5336237; doi:10.1371/journal.pone.0173137)
Supplement: S2 Table — (XLSX) [file pone.0173137.s002.xlsx]

## Sheet: S2 Glucose and hormones
Glucose (mmol/l)	RYGB	RYGB	RYGB	RYGB	RYGB	RYGB	Sham	Sham	Sham	Sham	Sham	Sham	Sham	Sham
Time (min)	405	416	692	629	543	675	785	798	821	825	834	948	672	673
-10	5.33388	6.5713	6.82564	3.56748	3.26442		10.4773	9.47781	11.5802	11.7869	10.753	10.4084	3.56748	4.17359
-5	5.17224	5.82522	10.0692	3.49172	2.88561		12.0282	10.4428	11.7525	11.201	10.8564	9.27102	3.03713	9.40128
1	15.7322	17.3322	17.1487	20.5385	25.3116		25.8141	18.5765	25.8141	24.2632	27.9164	19.0935	22.2053	24.2509
3	11.0718	14.6635	18.6436	16.9019	18.3414		22.8846	18.2663	27.1927	28.1232	24.5734	21.5749	18.9475	21.1446
5	14.8433	12.3678	16.8103	16.5988	15.0836		23.505	15.13	21.7817	24.8491	25.0559	24.1253	19.8567	18.1141
7	14.4931	12.8843	14.6385	14.7805	15.3866		18.1629	16.4052	22.5744	23.9185	29.7775	17.9217	16.9776	18.6444
10	18.2376	13.4009	13.7077	15.5381	16.5988		27.5718	14.9577	22.4366	16.4397	26.4689	18.5076	13.9471	18.1899
15	12.8498	11.3635	12.1	12.4318	12.2045		19.0245	15.199	13.4757	15.8883	18.8867	15.0956	13.2652	11.9772
30	11.8261	10.56	12.6641	9.47704	9.62857		15.6815	9.16762	12.2005	14.6131	13.717	13.9238	8.64364	10.3862
45	9.15918	11.5643	14.6949	7.12837	7.50719		11.5457	9.13316	11.5112	10.3739	11.8559	12.4418	4.24935	5.15851
60	7.0849	10.933	12.8333	6.59802	7.05261		9.75352	9.51227	9.23655	11.2355	11.9937	10.8564	2.35526	3.34019
120	6.16898	6.68609	9.13846	5.46157	4.93122		9.33995	11.7525	8.96084	10.3739	10.5117	10.4428	2.35526	3.34019
Insulin (ug/l)	RYGB	RYGB	RYGB	RYGB	RYGB	RYGB	Sham	Sham	Sham	Sham	Sham	Sham	Sham	Sham
Time (min)	405	416	692	629	543	675	785	798	821	825	834	948	672	673
-10	0.0924771	0.0440494	0.00557251	0.0685987	0.0462522		0.0370561	0.074479	0.0436601	0.023848	0.0113736	0.0338	0.0613231	0.0836697
-5	0.0473663	0.018177	0.0201672	0.084709	0.041575		0.0443939	0.184547	0.0715439	0.0216466	0.0289844	0.00256824	0.0623625	0.0899059
1	0.78506	0.56614	0.355845	0.670916	0.350269		0.378999	0.469254	0.464118	0.235178	0.498606	0.458982	0.335198	0.560223
3	1.16784	0.568131	0.510415	0.485908	0.285828		0.399545	0.409084	0.45678	0.198488	0.461917	0.413487	0.302458	0.391844
5	1.3118	0.423511	0.471275	0.521766	0.329482		0.370194	0.477326	0.426695	0.234444	0.399545	0.567581	0.296222	0.336757
7	1.25408	0.375746	0.38039	0.567499	0.307655		0.451644	0.609407	0.51108	0.265996	0.481729	0.514015	0.24945	0.293104
10	1.46703	0.446066	0.34523	0.633499	0.306615		0.504476	0.585192	0.481729	0.255724	0.456046	0.442104	0.275434	0.262442
15	1.49489	0.435452	0.276237	0.539435	0.304537		0.418623	0.602069	0.398811	0.204359	0.323232	0.496404	0.313891	0.366899
30	1.39207	0.463314	0.27093	0.703657	0.267119		0.454579	0.555841	0.563913	0.208028	0.513281	0.784048	0.44797	0.385608
45	0.628499	0.835478	0.176728	0.584129	0.296222		0.566114	0.453111	0.503009	0.100895	0.333505	0.359921	0.330521	0.252048
60	0.276237	1.08292	0.143558	0.358584	0.243214		0.0509979	0.299017	0.106765	0.00990608	0.0781479	0.107499	0.220867	0.143434
120	0.0447128	0.142895	0.0287913	0.0852287	0.111213		0.0515483	0.112636	0.10776	0.0106399	0.0429263	0.0399912	0.0769137	0.04989
