# Supplementary material for: The impact of Roux-en-Y gastric bypass surgery on normal metabolism in a porcine model
Source: PLoS One. 2017 Mar 3;12(3):e0173137. doi: 10.1371/journal.pone.0173137 (PMC5336237; doi:10.1371/journal.pone.0173137)
Supplement: S3 Table — (XLSX) [file pone.0173137.s003.xlsx]

## Sheet: S3 Lipoprint
	Pig ID	VLDL (mg/dL)	C(mg/dL)	B(mg/dL)	A(mg/dL)	1(mg/dL)	2(mg/dL)	3(mg/dL)	4(mg/dL)	5(mg/dL)	6(mg/dL)	7(mg/dL)	HDL(mg/dL)
Sham	785Post	26	21	5	4	11	11	3	0	0	0	0	20
Sham	834Post	30	20	4	4	13	12	5	0	0	0	0	25
Sham	798Post	29	25	4	3	12	14	5	0	0	0	0	15
Sham	948Post	27	19	8	3	5	10	9	4	0	0	0	23
Sham	825 Post	24	13	4	3	9	10	6	2	0	0	0	17
Sham	821Post	21	8	3	5	11	11	2	0	0	0	0	15
Sham	672Post	23	11	4	4	11	13	4	0	0	0	0	21
Sham	673Post	21	19	3	2	6	3	0	0	0	0	0	6
RYGB	692GBP	22	10	2	2	6	7	3	0	0	0	0	15
RYGB	405GBP	16	10	5	5	10	8	2	0	0	0	0	18
RYGB	416GBP	20	15	4	3	6	3	0	0	0	0	0	18
RYGB	543GBP	13	11	4	3	7	9	0	0	0	0	0	13
RYGB	629GBP	18	12	5	4	12	16	5	0	0	0	0	19
RYGB	675GBP	12	7	3	1	5	8	1	0	0	0	0	10
