# Supplementary material for: The impact of Roux-en-Y gastric bypass surgery on normal metabolism in a porcine model
Source: PLoS One. 2017 Mar 3;12(3):e0173137. doi: 10.1371/journal.pone.0173137 (PMC5336237; doi:10.1371/journal.pone.0173137)
Supplement: S4 Table — (XLSX) [file pone.0173137.s004.xlsx]

## Sheet: S4 Metabolite profiling
Pig/log2	Occasion	Time	Type	Val	Ile	Leu	αKIC	Gluc	Cys	CysTh	αOHBut	ßOHBut	C12:0	C14:0	C16:0	C18:0	C18:1	C18:2	C20:0	C20:4	C22:6	SUM FA	Glycerol	Toco	Chol	Ala2	Ser	Pro	Gly	Thr	Asp	Glu	Lys	Tyr	Trp3	Trp2	Gln3	Gln3_2	His	Asn	Phe	OHPro	Urea	Orn3	Orn4	ArgNH3	Creat	2ABA	Succ
405	Post	-10	RYGB	22.3184	21.3967	23.9953	17.272	24.5264	16.5059	14.0401	16.2341	18.1758	14.9362	16.4563	20.6616	19.6659	19.9575	17.7937	16.7711	18.8828	17.1203	22.0859	22.1946	14.7602	20.1687	24.7654	21.6956	19.8393	25.4077	20.2067	20.019	20.8976	23.427	19.4288	22.8669	17.88	21.696	16.2197	18.2291	18.1773	17.6936	21.7782	25.672	19.8209	22.5556	17.4494	21.3308	20.474	19.5022
416	Post	-10	RYGB	22.196	21.0892	24.0906	16.9169	24.5207	17.3602	14.745	16.7891	19.4424	14.2765	16.699	20.8119	19.7392	20.4094	17.9136	16.8395	17.774	16.6661	22.1916	22.5282	14.0892	19.7729	24.3998	21.6812	19.9148	25.254	20.2719	19.9349	21.0008	23.1612	19.373	22.2173	17.3252	22.1691	15.9131	18.5718	18.2603	18.0684	21.8462	25.737	20.1741	22.1177	17.535	21.4863	22.2611	19.1143
543	Post	-10	RYGB	22.3053	22.5497	23.5417	15.4802	24.7929	17.5535	15.3798	13.8364	17.0704	13.1209	14.2703	18.0129	17.0439	16.4344	14.7872	16.2833	16.8131	15.4293	19.4077	21.266	14.9784	20.1855	25.0562	22.0281	20.8628	25.4746	20.2456	19.646	20.2207	23.2499	19.776	22.4536	16.4209	23.8745	17.9766	17.4955	17.9483	17.5119	22.1946	25.0671	20.5421	23.2893	17.5587	19.4149	20.604	18.3995
629	Post	-10	RYGB	21.4723	22.0393	23.2467	14.3795	24.6543	17.1857	15.2231	13.3013	17.4079	12.3217	14.1076	18.1377	17.4641	17.0484	15.2855	16.4763	17.1485	15.3973	19.6984	21.3521	15.4731	20.0675	25.4	21.8417	20.9207	25.2559	18.4001	19.1095	20.3073	21.3877	18.6082	22.3067	16.9397	24.1651	18.2651	16.7441	17.5684	17.2707	22.3611	24.7895	19.8956	22.5593	16.9468	18.7193	20.0855	18.0794
675	Post	-10	RYGB	21.8088	22.3476	23.4087	14.809	24.9226	16.4647	15.4491	13.6212	16.8796	13.7025	13.5446	17.4449	16.4081	15.7477	14.5879	15.2729	16.6835	14.6327	18.8954	21.8813	14.5565	19.5296	25.2101	21.7625	21.1204	25.4103	19.9992	19.1734	19.7882	22.7546	20.0293	22.6304	16.222	24.2358	18.6966	17.1145	17.9331	17.6339	22.1845	24.7895	20.3807	22.591	17.1958	16.8317	20.6874	18.5629
692	Post	-10	RYGB	22.4529	21.5723	23.9647	17.6609	24.6017	16.5965	15.0247	16.6338	18.675	13.9345	16.2862	20.7946	19.7804	20.0892	17.9567	15.9797	18.4963	16.7573	22.1487	22.7067	14.2386	19.9287	24.5582	21.5868	19.5985	25.2342	19.4556	20.8057	21.2231	23.3083	19.1819	21.408	15.7312	21.156	15.3897	18.1931	17.8034	18.0689	22.0115	25.4724	20.3742	23.4614	17.612	21.1243	22.482	19.2966
405	Post	7	RYGB	22.4862	21.6305	24.1221	18.7909	24.846	17.3805	14.1811	15.9817	18.1497	13.4815	14.779	18.9254	18.4276	18.2712	15.9016	15.3066	17.2136	15.5599	20.474	21.1099	16.6936	19.657	24.872	21.5019	20.1061	25.2567	20.377	19.1418	19.9847	22.993	19.3638	22.7252	17.3814	23.5182	17.3632	18.2979	17.7453	17.8708	21.8661	25.2554	20.7164	22.6454	17.5297	20.7489	20.608	18.8357
416	Post	7	RYGB	22.3769	21.3525	24.2826	18.5445	24.6568	17.7397	14.6625	16.4201	18.5165	13.4187	14.249	18.3859	17.7576	17.7907	15.0563	14.9847	16.2744	14.9478	19.8656	20.5043	14.1027	18.8203	24.7137	21.6485	20.3325	25.2026	20.4089	19.6672	20.5178	22.7404	19.2503	22.0989	16.64	23.5135	16.8648	18.7458	17.8859	18.2373	21.9186	25.5036	21.011	22.4003	17.6394	20.5589	22.3185	18.1737
543	Post	7	RYGB	22.0039	22.257	23.2689	13.9213	25.1649	17.3809	15.0127	13.3415	16.9193	14.7517	14.126	17.21	16.182	15.496	14.0971	15.7562	16.1819	15.718	18.7334	23.2308	16.7562	19.7616	24.8258	21.7222	20.715	25.4478	19.9168	18.8876	19.9482	22.7493	19.3311	21.9207	15.9657	23.7881	17.7786	17.2546	17.3907	17.109	22.1279	24.8252	20.6939	22.637	17.414	19.96	20.3323	18.2116
629	Post	7	RYGB	21.3038	21.9025	23.1655	13.7341	25.2737	16.9208	15.8552	12.5141	17.2886	12.1459	13.4918	17.3753	16.7617	15.7809	14.5084	15.9338	16.8192	15.1265	18.9983	20.51	17.0598	19.8623	25.3185	21.8954	20.5683	25.2833	18.1396	18.9474	20.1719	21.2424	18.4338	22.0678	16.6438	24.1439	17.9777	16.6187	17.5298	17.1333	22.1665	25.0141	19.7899	22.3431	16.7901	18.1128	19.8319	18.0468
675	Post	7	RYGB	21.6838	22.1897	23.1279	14.351	25.2788	16.5452	15.4432	13.4997	16.8794	13.3186	13.5832	17.1898	16.111	15.4252	14.3972	15.106	16.0439	14.8321	18.591	21.1836	16.5123	19.3734	25.1945	21.6906	20.9835	25.3306	19.8965	18.9759	19.7875	22.3	19.8118	22.4027	15.8885	24.214	18.2177	16.8082	17.9438	17.5351	22.237	24.5428	20.2324	22.6074	16.871	17.0627	20.5558	18.294
692	Post	7	RYGB	22.2447	21.3682	23.9406	17.1629	25.1237	16.7772	15.6841	16.563	18.7572	12.8291	14.5057	19.4176	18.9566	18.5089	16.0906	15.9223	17.2843	15.7377	20.8495	21.0007	14.4852	19.6294	24.3795	21.5027	19.2156	25.1902	19.2295	19.6892	20.0399	22.9172	18.954	21.1597	15.4366	22.877	16.1291	17.9587	17.7349	17.8066	21.5696	25.5552	20.6922	22.8541	17.4083	20.9055	22.3525	18.2513
405	Post	120	RYGB	21.9101	20.7074	23.1353	14.9409	24.4864	16.5283	14.1635	15.3322	18.1322	13.9788	15.3716	19.6555	19.0397	18.8834	16.6568	17.5001	17.5121	16.3961	21.1125	21.3523	16.1571	20.301	24.4324	21.0386	19.1567	25.1615	19.7441	19.0716	19.334	22.9274	18.9453	22.9389	18.0091	23.227	17.2822	18.0713	17.8073	17.2322	21.487	25.506	20.0737	22.021	17.3166	21.3649	19.858	18.7826
416	Post	120	RYGB	21.5456	19.8418	22.9556	13.6503	24.6309	17.2641	14.924	15.4422	18.4362	13.9809	15.7644	19.8831	18.9311	19.1401	16.7304	17.1306	17.3871	16.0729	21.2239	21.4682	15.0523	19.8571	24.8368	20.9945	19.4979	25.0516	19.6993	19.4948	20.1688	22.7871	19.0772	22.3048	17.7315	22.8344	16.4524	18.442	18.0087	17.7085	21.5456	25.7888	20.0208	21.5522	17.4719	21.6191	21.1496	18.5344
543	Post	120	RYGB	21.9679	21.8562	23.2189	13.9271	24.75	17.2221	14.5631	13.4081	16.9989	14.0327	15.1742	18.8983	18.0001	18.2123	15.7725	15.5173	17.1434	15.4888	20.3518	22.2323	17.3641	20.1418	24.732	21.6159	20.0908	25.4924	19.6531	19.1164	19.8703	22.8043	19.2894	22.0785	15.8569	23.6092	17.6474	17.0675	17.4643	17.0363	22.0447	24.8485	20.0405	22.4508	16.9371	18.8898	20.0048	18.1511
629	Post	120	RYGB	21.1596	22.0147	22.9239	12.9418	24.5406	17.0495	14.9531	12.5123	17.267	12.816	14.8004	18.6299	18.0323	17.9302	15.6643	16.3735	17.0507	15.83	20.1922	21.016	16.8197	19.9461	24.9063	21.5489	20.2269	25.0675	17.8489	18.8871	20.048	21.2387	18.1033	22.1757	16.3067	23.9572	17.9567	16.3087	17.4724	16.9495	21.9544	24.8285	19.6412	22.134	16.7101	18.1124	19.3363	17.9771
675	Post	120	RYGB	21.4654	22.081	23.0185	13.2161	24.7094	16.1044	15.2234	13.439	16.8681	13.7602	14.4442	18.2405	17.4388	16.5937	15.1728	16.2448	17.002	15.0961	19.6307	21.6825	15.6428	19.6801	25.0636	21.5359	20.6281	25.2999	19.4707	18.938	19.51	22.44	19.8678	22.434	15.9578	24.0089	17.9749	16.7275	17.8982	17.362	21.97	24.29	19.7294	21.9411	16.6926	17.5052	20.0218	18.2876
692	Post	120	RYGB	21.5584	20.383	22.9557	16.8759	24.4521	16.4181	14.7677	15.0326	18.2892	13.323	14.884	19.1087	18.2375	18.2194	16.016	16.6032	15.7389	14.8228	20.3749	20.8072	14.6031	19.3294	24.6133	20.8406	18.9007	24.8709	18.6654	18.8437	18.7127	22.7779	18.3469	20.7294	15.0825	23.0606	16.7048	17.8243	17.6053	17.3821	21.2413	25.2736	20.5527	22.6282	17.6691	21.1307	21.4298	18.0129
672	Post	-10	Sham	22.3837	22.2633	23.6259	14.8456	24.6133	17.1065	14.955	13.9821	17.4689	12.5784	15.0728	19.1109	18.316	18.3699	15.8903	16.2321	16.5865	15.4453	20.4869	21.189	16.6501	19.6265	24.5071	21.5724	20.441	25.235	20.1708	17.9632	18.7732	23.2738	20.0416	22.9357	15.7843	23.5665	17.4731	18.0547	17.5227	17.6123	22.0726	25.15	20.0763	22.3606	17.0573	18.8751	20.1325	17.9168
673	Post	-10	Sham	21.6915	22.1839	23.1226	16.7897	24.534	17.461	15.2208	14.2224	17.8645	13.4786	15.5189	19.9075	19.0478	19.6036	17.0891	15.7399	17.4079	15.6222	21.3819	21.8312	14.3778	19.8259	24.5445	20.9264	20.1465	24.9824	19.0769	18.9679	19.9968	22.6572	18.8139	21.7534	14.7299	23.9042	17.9047	16.6908	17.6298	17.584	22.2378	24.9179	20.651	22.4995	17.5181	20.2872	20.5945	18.4347
785	Post	-10	Sham	21.9164	20.3253	22.6639	18.7497	24.3729	17.4254	13.8748	15.3958	17.4974	13.2922	15.6639	19.6738	18.7178	19.1369	16.6746	16.093	17.548	15.9924	21.1062	21.4651	14.5361	20.1831	24.2263	21.1496	19.4889	25.0171	18.2821	20.4576	19.7493	22.7258	18.2026	20.8204	14.81	23.3662	16.8379	17.85	16.2618	17.2467	22.1489	23.7516	19.659	22.6349	16.6948	18.2795	21.4934	18.2036
798	Post	-10	Sham	21.9631	20.4399	23.017	17.8409	24.7912	17.4719	13.5778	15.5892	17.8434	13.9241	15.624	20.1354	19.4425	19.6657	17.0026	15.9431	17.6005	16.2791	21.5897	21.6506	15.4292	20.5085	24.5593	21.3794	19.5965	25.4295	18.2235	19.476	19.555	22.7747	18.5357	20.8364	14.9034	23.4167	17.9908	17.5109	17.0524	17.2512	22.2308	24.136	19.2004	22.3314	16.2676	17.8706	21.6919	18.9137
821	Post	-10	Sham	21.9698	20.4466	22.8512	17.7145	24.7735	17.3472	14.2399	15.5164	17.7351	13.561	15.489	20.0992	19.2621	19.5402	16.9088	15.7995	17.6737	16.3205	21.5041	21.5925	15.1943	20.4869	24.3575	21.4431	19.3057	25.3548	18.2279	19.605	19.6717	22.7908	18.6454	20.9486	15.0134	23.4239	17.0506	17.5699	17.2517	17.2228	22.0858	24.0987	19.5318	22.2823	16.4962	17.8853	21.6038	19.0742
825	Post	-10	Sham	21.5541	20.0381	22.5686	18.3112	24.166	17.2104	14.3707	14.4293	17.4029	12.8129	14.8939	19.8148	18.7027	18.9839	16.7884	15.4243	18.1274	16.1109	21.1753	20.7854	14.2104	20.3863	24.1732	21.3889	19.1203	24.9305	18.4446	20.5956	20.1355	22.616	18.1683	20.6816	14.4494	21.4922	14.7374	17.8441	16.1957	17.0451	21.0321	24.2438	19.3475	22.0474	16.4683	17.738	21.2736	18.2132
834	Post	-10	Sham	22.1134	20.7923	23.2351	18.5645	24.038	17.2462	14.7485	15.2171	18.9837	13.6345	15.9041	20.3547	19.4154	20.2871	17.54	16.8454	17.6443	15.8787	21.8714	21.4672	14.4939	20.2315	24.34	21.1315	19.6232	25.0408	18.516	20.7765	19.4891	22.928	19.5495	20.9478	16.1794	23.2577	16.8274	18.3895	15.9858	18.2439	21.5087	24.2124	20.1069	23.1799	17.2767	18.0753	21.7486	17.0495
948	Post	-10	Sham	21.9857	20.5891	23.1517	18.5452	24.007	16.9388	14.8016	14.6709	18.2586	13.4666	15.4598	19.7958	18.7032	19.2819	17.34	15.9354	17.451	16.1042	21.2155	21.1666	14.3721	19.9188	23.7659	21.3019	19.79	25.0679	19.3143	20.7084	19.6485	22.7154	18.1442	20.7487	13.6722	23.0995	16.3966	18.0289	15.7575	17.348	21.6345	24.5159	20.1535	22.1153	17.0241	17.8891	21.3433	17.2935
672	Post	7	Sham	22.5331	22.3547	23.7831	15.3048	25.4084	17.4211	14.8157	14.1269	17.5798	12.2702	14.088	17.7063	17.2122	16.7129	14.3367	14.9091	15.9254	15.3055	19.2278	20.1251	16.6937	19.3657	24.683	21.7806	20.6837	25.2768	20.3984	18.3791	19.2271	23.1684	19.905	22.8474	15.5346	23.8347	17.6975	18.3274	17.5442	17.8666	22.3545	25.0381	20.353	22.6547	17.2759	18.6887	20.2926	18.145
673	Post	7	Sham	21.8739	22.3146	23.3583	13.3614	24.9414	17.4792	14.3814	13.8488	17.5804	12.0058	13.5738	17.7868	17.3598	16.8697	14.8246	14.1523	16.8532	15.6069	19.4648	19.9889	16.6047	19.6009	24.638	21.1825	20.3794	25.0815	19.1859	19.0075	20.6771	22.4213	18.7382	21.5463	14.2512	24.0347	17.9628	16.9646	17.287	17.721	22.491	24.9442	20.8274	22.6809	17.3485	19.5329	20.6669	18.1614
785	Post	7	Sham	21.9032	20.3754	22.7893	16.8629	25.1027	17.271	14.4371	15.5649	17.5807	12.9843	14.4816	18.7534	18.5417	18.4645	15.5399	16.0082	16.6558	15.4797	20.4218	20.3957	17.1618	20.1332	24.3774	21.3531	19.4637	25.3131	18.2167	18.8342	18.9906	22.4931	18.5889	20.8958	14.9752	23.6793	16.973	17.8002	17.1588	17.2266	22.1223	23.9539	19.8205	22.0133	16.5814	18.2589	21.6136	18.5975
798	Post	7	Sham	22.1945	21.3285	23.5715	15.6636	25.2207	17.5941	14.6601	15.8037	19.2814	13.8389	15.3218	19.5751	18.8972	19.5916	16.4838	15.6357	16.7565	15.1235	21.1571	21.3171	17.6964	20.4675	24.1665	21.6478	19.708	25.5593	19.8358	18.3354	19.0618	23.0032	19.1022	22.0251	16.3032	23.5598	17.873	17.9695	17.3128	17.873	21.8157	24.8297	20.0258	22.2844	16.7587	18.934	22.5738	18.7775
821	Post	7	Sham	22.0066	20.4624	22.7176	16.831	25.0734	17.3805	14.4755	15.4747	17.5455	12.7254	14.3122	18.8603	18.5619	18.4385	15.6245	15.157	17.0026	15.5625	20.4861	20.3122	16.7031	20.1649	24.3753	21.3255	19.4274	25.2636	18.2306	19.0174	19.4257	22.5189	18.5802	20.9241	15.0315	23.5844	17.1527	17.6596	17.1346	17.2756	22.1159	23.9168	19.8639	22.056	16.5729	17.9068	21.6229	18.7283
825	Post	7	Sham	21.8345	20.3059	22.9554	15.2081	24.9543	17.3416	15.0363	14.3464	17.6583	13.3308	15.2903	19.801	18.5787	19.0029	16.78	15.248	17.9997	16.1666	21.1448	21.2123	15.572	20.3528	24.3352	21.7754	19.4492	25.4725	18.64	20.1792	20.102	22.7731	18.7705	20.9996	15.0802	22.8514	15.899	17.9873	17.2587	17.3552	21.5011	24.7498	19.8407	22.2974	16.8812	18.4884	21.8496	18.6072
834	Post	7	Sham	22.2101	21.2394	23.291	17.1401	24.9011	17.8576	15.0033	15.3098	17.8706	13.5927	15.4058	19.8128	19.1271	19.7199	16.7696	15.4687	17.0469	15.8205	21.3675	21.2527	15.215	20.1912	24.57	21.9705	20.0323	25.4714	18.9024	18.7264	19.1102	22.8846	19.2383	21.1931	16.1682	23.8912	17.5189	18.2159	17.3529	18.0664	22.1025	24.4513	20.859	22.8217	17.3341	18.7295	22.3419	18.3842
673	Post	120	Sham	21.2912	22.1271	22.6314	12.368	24.5281	16.7833	14.676	13.484	17.2276	12.5957	14.1575	18.4107	17.8492	17.6617	15.4973	15.4675	17.6785	15.7952	20.0991	21.6499	16.4793	19.763	24.1471	20.7372	19.7019	24.7814	18.3313	18.6816	20.0845	22.2051	18.233	21.0476	14.0334	23.5464	17.4317	16.3323	17.0867	17.1182	21.8383	24.8235	20.0319	21.8515	16.8629	19.8415	19.7405	18.1391
785	Post	120	Sham	21.622	19.7385	22.2264	16.0311	24.4627	17.4705	13.9397	14.9267	17.3203	13.3549	15.2266	19.4234	18.3922	18.7908	16.1528	15.9125	17.3713	15.8106	20.8104	20.9584	16.0372	20.4343	24.3981	21.0025	19.1129	25.1652	17.8363	19.5934	19.7359	22.6233	18.2797	20.7961	14.6417	23.0181	16.4751	17.6391	16.731	16.9557	22.0729	23.9562	19.1455	22.0254	16.0337	17.7139	21.1385	18.5003
798	Post	120	Sham	21.6247	20.4476	22.844	14.4152	24.5675	17.2475	14.2602	14.8815	18.1731	13.382	15.0598	19.3438	18.2177	19.0987	16.0975	15.9618	16.8438	15.399	20.7769	21.3705	17.4252	20.5203	24.3154	21.2078	19.1164	25.4516	19.2264	18.2663	19.1662	22.9193	18.559	21.7344	15.977	23.1102	17.7348	17.7206	16.658	17.3891	21.4248	24.7014	19.53	21.7477	16.2818	19.1337	21.7487	18.7006
821	Post	120	Sham	21.4086	19.5781	22.2048	17.1049	24.2346	17.125	13.6369	14.7252	17.1377	13.2243	15.2115	19.4722	18.3319	18.9343	16.2331	16.2206	16.6548	15.3602	20.7943	20.848	14.2642	20.1182	24.2524	20.8838	18.7758	24.9351	17.7451	18.9093	18.5847	22.2871	17.7085	20.4404	14.3395	23.1646	16.7164	17.2411	16.9891	16.7763	21.5391	23.7749	19.3235	21.996	16.0498	17.634	20.7328	18.128
825	Post	120	Sham	21.4471	19.5434	22.0949	15.572	24.5894	17.364	14.7575	13.9933	16.9702	12.9955	14.122	18.9279	17.4525	17.4112	15.6142	15.3042	18.026	15.9973	20.2566	19.7623	15.2918	20.3884	24.3447	21.208	19.0626	25.2207	18.2078	20.3409	19.6981	22.8663	18.5767	20.6672	15.0478	22.5122	15.9439	17.9193	16.7906	17.0119	21.3603	24.4731	19.5451	22.0372	16.6057	18.4127	21.2203	18.5438
834	Post	120	Sham	21.8291	20.6654	22.6821	16.082	24.6901	17.7925	15.2584	15.218	17.7932	12.9703	15.1746	20.0675	19.4143	19.9324	17.0529	16.2908	17.7721	16.1772	21.6404	20.9176	16.8557	20.6484	24.8207	21.6266	19.5913	25.2982	18.5358	19.2488	19.8774	22.9784	19.2329	21.1867	16.3573	23.3314	17.0913	18.0709	17.3239	17.8276	21.7506	24.3275	20.1813	22.3681	17.0615	19.334	21.7906	18.6072
948	Post	120	Sham	21.8296	20.6625	22.8726	15.954	24.7209	17.5584	15.2028	15.0839	17.611	12.6795	14.9822	19.9406	19.2643	19.7797	16.9064	15.4785	17.6898	15.9667	21.5004	20.8004	15.7629	20.3966	24.823	21.6498	19.5906	25.4243	18.5633	19.4472	19.9056	23.0171	19.1641	21.1058	16.1829	23.3267	16.907	18.0612	17.2086	17.8056	21.7466	24.7292	20.2225	22.5319	17.0441	18.7812	21.7146	18.9037
405	pre	-10	RYGB	22.587	21.608	23.8429	19.7332	24.3598	17.9594	14.4419	18.4646	19.4608	14.398	17.6366	21.5146	20.17	21.2499	19.2508	16.6851	19.698	18.4266	23.0526	23.0838	13.9107	20.0902	24.9663	21.4498	20.0753	24.9672	19.474	20.2539	20.1491	23.1435	18.8658	22.0095	16.2962	23.394	17.6888	18.0796	17.6105	18.5437	21.6939	24.6379	20.3506	22.9392	17.3994	19.5997	23.2779	17.7662
416	pre	-10	RYGB	22.425	21.8913	23.7489	20.154	24.3651	18.1257	15.7775	18.0623	19.1329	15.1585	17.631	21.3102	20.4694	20.9591	18.7404	16.1731	19.2175	18.6598	22.8867	23.1622	14.2247	20.1529	25.3439	21.0401	20.1811	24.5772	19.308	19.1715	20.686	22.945	19.6694	22.3271	17.7225	23.6184	17.1437	18.3656	17.134	18.0027	21.9902	24.9679	20.5119	22.5109	17.0685	20.2314	22.6542	18.5669
543	pre	-10	RYGB	22.2396	22.0459	23.4939	16.7017	24.4494	17.454	14.3098	15.8978	18.1652	13.3836	15.8016	20.1485	18.8468	19.8636	17.4825	16.4036	17.2692	15.3406	21.5296	21.9188	15.376	20.0969	23.7447	21.0652	19.4475	25.1495	18.9221	18.4332	18.8846	22.9469	18.8053	21.5989	16.4194	23.4566	17.0806	17.6159	17.3351	17.337	21.2773	24.9635	20.7517	22.3568	17.533	20.19	22.2352	18.6042
576	pre	-10	RYGB	21.3915	20.3732	22.4978	17.2639	24.6488	17.058	13.5536	14.1616	17.4102	13.3722	15.7547	20.051	19.2128	19.598	17.2744	16.4317	18.1241	17.0509	21.5744	21.2842	14.4169	20.0388	24.9147	21.6044	19.7318	25.4209	18.3316	19.6096	20.1909	22.9589	18.368	20.8916	14.1277	23.4749	17.0289	17.6594	17.7282	17.5456	22.3118	24.5221	19.731	22.2219	16.9943	17.5144	19.8562	19.2197
629	pre	-10	RYGB	22.6579	21.5348	23.6299	18.2111	24.5154	17.5662	14.4604	15.8931	17.6381	12.8637	14.3299	18.6991	17.8617	18.0087	15.6133	16.2979	16.5791	15.2295	20.1137	20.697	15.0814	20.2272	24.5498	21.6879	19.8461	25.3712	19.6752	18.5112	19.6039	23.0261	18.8307	22.4115	17.8558	23.9044	17.4706	17.8691	17.5303	17.9381	21.4016	24.802	21.0092	23.1231	17.6159	20.2949	21.9209	18.6432
405	pre	7	RYGB	22.2259	21.5263	23.3449	19.619	24.4156	18.0799	14.5041	18.4488	18.8717	14.0134	17.4174	21.3778	20.1779	21.0298	18.9693	16.1215	19.6701	18.3848	22.9165	22.9586	16.1011	20.0797	24.8356	21.3149	19.915	24.9156	19.2511	18.1124	19.2495	23.1282	19.3042	21.9404	16.4891	23.4959	17.7781	18.032	17.3961	17.5527	21.7891	24.5525	20.4693	22.6437	17.4569	19.5915	23.2445	18.5791
416	pre	7	RYGB	22.0632	21.414	23.2643	20.2922	24.2364	18.3434	15.5397	17.9681	18.9847	14.5804	17.1026	20.8317	19.9176	20.3977	18.1636	15.0687	18.4373	18.2152	22.3461	22.6751	14.421	19.8248	25.1793	20.5405	19.9473	24.1789	19.0103	18.3137	19.9019	22.5442	19.3819	22.1878	17.6687	23.3993	17.2386	18.0535	16.9945	17.6691	21.5948	24.5169	20.1503	21.9422	16.8311	19.996	22.2928	17.7249
543	pre	7	RYGB	22.2546	22.1041	23.3739	15.1287	25.1549	17.4557	15.2007	16.1273	18.1285	12.5689	14.5474	18.9583	18.2367	18.5745	16.0931	15.6852	16.9955	15.732	20.5045	20.7376	17.3041	20.0384	23.7766	21.0879	19.4858	25.1442	18.9442	18.3778	18.9815	22.7635	18.8266	21.6245	16.5847	23.4518	16.8234	17.7018	17.2899	17.3856	21.2585	25.0354	20.8685	22.2616	17.5777	20.2368	22.2421	18.8166
576	pre	7	RYGB	21.2613	20.2787	22.3091	15.5961	24.6007	16.7714	13.5603	13.6639	17.5873	13.3253	16.0307	20.2034	19.1142	19.9872	17.5711	16.3382	17.3876	16.4819	21.6709	22.065	14.1883	19.814	24.4389	21.4612	19.4513	25.284	18.124	19.043	19.1104	22.7634	18.7153	20.8536	13.6159	23.9525	17.4893	17.4169	17.8801	17.5094	22.0676	24.4681	19.6744	21.8691	16.9996	17.732	19.6675	18.6047
629	pre	7	RYGB	22.8022	21.5502	23.9532	15.0487	25.2746	17.1031	14.2608	15.6923	17.6833	12.5984	14.1414	18.3167	17.686	17.7933	15.2088	14.737	16.4278	15.0785	19.8472	20.073	17.0235	19.879	24.582	21.8601	20.0072	25.5671	19.903	18.3848	19.8478	22.9946	18.8065	22.4035	17.5673	24.0037	17.488	18.1017	17.506	18.1346	21.5584	24.9677	21.4309	23.2809	17.7038	20.2122	22.0205	18.5387
692	pre	7	RYGB	21.6837	20.8696	22.9197	16.7834	24.619	17.123	14.3535	13.4161	17.9646	13.3713	16.5339	20.7219	19.5845	20.4357	18.2909	15.7339	18.2407	17.5538	22.21	22.6022	13.9591	19.6225	25.0177	22.1036	20.2057	25.3119	17.7667	19.2486	19.7439	21.6128	18.4261	21.5593	13.9871	24.2152	18.528	17.7976	17.8655	17.7066	22.8357	24.8693	20.6099	22.4481	17.7637	18.5453	20.4194	18.7786
405	pre	120	RYGB	21.4552	20.4954	22.7633	18.5536	24.7395	18.1927	15.7124	18.2715	19.1993	14.0074	15.7296	19.844	19.1979	19.3453	16.9931	16.398	18.4321	16.8095	21.4485	22.5061	16.4872	20.2171	25.499	20.8701	20.0607	24.4671	18.8673	18.4223	20.1567	22.7179	19.3637	22.5516	18.5541	23.7301	17.7653	17.8092	17.3269	17.6442	21.5627	25.3302	19.6374	21.6568	16.8801	20.876	21.8392	18.6975
416	pre	120	RYGB	22.108	21.2163	22.8204	18.2987	24.7502	18.0588	14.5948	18.6551	18.8902	13.7196	16.9626	21.0622	19.9763	20.794	18.4218	16.0313	18.852	17.2627	22.5518	22.6049	17.235	20.2766	25.0937	21.3387	20.3054	25.0206	19.2333	18.4178	19.6933	23.1713	19.3461	22.1227	17.2685	23.8276	17.4457	18.2368	17.4857	17.5796	22.0458	24.6174	20.6385	22.5008	17.5173	20.0812	23.0648	18.8124
543	pre	120	RYGB	21.8873	22.0161	22.8468	14.9841	24.7759	17.4675	14.5322	15.3242	17.4277	12.4505	14.7143	19.0147	17.613	18.3191	16.1865	16.0251	17.3878	15.1305	20.3815	20.6834	16.9906	20.3844	23.7611	20.4492	19.2126	24.938	18.4478	19.4479	18.864	22.6624	18.4632	21.3467	16.6015	23.0003	16.5382	17.3382	16.8601	17.0098	20.9747	24.881	20.1723	21.9376	17.1457	20.3858	21.4054	18.7361
576	pre	120	RYGB	21.6955	20.7236	22.8497	14.4488	24.6889	16.8056	13.3747	14.0985	18.3627	12.9998	15.7234	20.2049	19.6359	19.9141	17.4947	15.4792	17.8801	16.8555	21.7835	21.2046	15.3053	19.8454	24.5919	21.8005	19.8862	25.4354	18.3836	19.1232	19.3454	23.0618	18.9495	21.2022	13.396	24.1414	18.0616	17.918	17.8824	17.8365	22.3896	24.542	20.1455	22.2044	17.4532	18.0233	20.3061	18.5978
629	pre	120	RYGB	22.3093	21.3218	23.3558	14.498	24.4846	16.7326	14.3505	14.6286	17.3018	12.5126	14.3265	18.5759	17.4083	17.958	15.5392	16.1291	16.736	14.995	19.9732	20.5137	16.4355	20.2009	24.1144	21.2212	19.2201	25.2591	19.0683	18.9373	19.3257	22.8003	18.3037	22.0452	17.6965	23.5304	16.9218	17.3985	17.2198	17.4873	21.0016	24.9519	20.3382	22.5613	17.0405	20.1818	21.1583	18.2135
692	pre	120	RYGB	21.6761	20.8654	22.7699	15.5985	24.6646	16.9774	14.5042	14.4678	18.1289	13.4652	16.8259	20.9765	19.9993	20.8642	18.4677	15.6631	17.8998	16.7695	22.4813	22.3099	15.6355	19.8499	24.8266	22.0526	20.0173	25.0358	17.8532	19.2736	20.2401	21.906	18.5313	21.4903	14.1291	23.9723	18.4549	18.0545	17.7268	17.7649	22.677	24.815	20.585	22.7125	17.7845	18.2095	20.6168	18.8817
672	pre	-10	Sham	21.81	22.019	22.9624	15.9257	24.4157	17.2167	14.7354	15.6346	18.2663	13.1364	16.0073	20.2504	18.8041	19.9544	17.3459	16.3475	16.8206	15.2924	21.5682	22.1935	15.8007	19.8534	23.6936	20.7397	19.5679	25.1033	19.0649	18.3354	18.5413	22.5367	19.2116	22.0935	15.9668	23.5038	16.8653	17.5478	17.1485	17.2696	21.9772	24.7597	20.0164	21.7057	16.7072	18.9824	22.189	18.537
673	pre	-10	Sham	22.4801	22.5591	23.5847	18.0939	24.6415	17.6214	15.3968	16.7751	18.1868	14.151	15.0576	19.5227	18.6631	18.9018	16.6985	16.0004	17.4651	15.34	20.9466	21.394	16.0376	20.3428	24.3954	21.1474	20.0945	25.102	20.1258	18.6007	19.7163	23.1607	19.4268	22.6526	16.3915	23.5864	17.115	17.061	17.7404	17.7851	21.6335	25.2084	20.9086	22.7929	17.6299	20.8896	22.5129	18.4949
798	pre	-10	Sham	22.4787	21.3067	23.1997	16.3259	24.8845	17.8432	15.2074	12.8157	17.2091	14.3531	14.2902	17.9043	17.3282	16.3344	14.7996	15.4005	16.873	14.5745	19.3868	19.5698	14.6426	19.8511	26.2833	22.1877	21.3151	25.7448	19.9183	19.8635	20.1685	21.2794	19.8786	22.4445	15.9066	24.4558	20.1219	17.198	18.5648	17.7487	22.9245	24.7995	19.822	22.3746	16.4578	17.2489	20.5963	18.71
834	pre	-10	Sham	22.5592	21.4839	23.2773	15.7869	24.8877	17.8144	15.904	12.8321	17.3281	13.3648	14.1515	17.691	16.955	16.2798	15.0511	16.8048	17.0255	14.6862	19.2653	20.1573	15.7126	19.9566	26.3415	22.4008	21.3515	25.7912	20.1274	20.1951	20.3061	21.8913	20.2235	22.8437	16.3408	24.7504	19.2207	17.8263	19.1021	18.0034	23.0892	24.723	19.965	22.7119	17.2838	17.9977	20.7324	18.9618
948	pre	-10	Sham	22.1756	21.3187	22.9821	17.2759	24.5178	18.1456	15.7139	13.0985	17.3097	12.4072	13.84	17.6281	16.5119	16.1764	14.9189	16.6391	16.8325	15.2569	19.1246	19.5439	14.6348	20.1475	25.2783	21.7867	20.6505	25.3203	19.2848	20.491	20.3848	20.9824	19.4826	21.9251	16.4155	24.7294	18.7068	17.2713	18.9306	17.7759	22.3617	24.5898	19.6922	21.9516	16.7992	17.2314	20.2024	18.6419
672	pre	7	Sham	21.844	22.0307	23.0331	13.7376	25.2703	17.2319	15.2184	15.8324	18.1558	12.7397	14.9618	19.1021	18.047	18.7048	15.9867	15.5899	16.4689	15.2901	20.5054	20.8652	17.0264	19.7046	23.9324	20.8932	19.6251	25.1921	19.1067	18.3455	18.5541	22.3402	19.1187	22.0108	15.9061	23.5151	16.6856	17.7216	17.1685	17.3645	21.992	24.9031	20.1364	21.6029	16.7269	18.984	22.2265	18.4899
673	pre	7	Sham	22.5016	22.5688	23.6711	15.6204	25.2051	17.5445	15.1614	16.4202	17.8896	13.3363	13.9295	18.2239	17.4865	17.487	15.4002	14.844	16.6528	15.1698	19.7344	20.5132	17.5389	19.9153	24.4187	21.12	20.1984	25.2055	20.2174	18.4575	19.6113	22.9004	19.1877	22.4574	16.0178	23.7512	17.4355	17.2034	17.3566	17.8019	21.8381	25.1565	21.2616	22.7767	17.5814	20.5772	22.5968	18.1804
798	pre	7	Sham	22.5743	21.5261	23.2272	15.384	25.4992	18.0514	15.0646	12.5755	17.1454	13.9718	14.7976	17.5515	16.8241	16.046	14.5339	15.5403	16.503	14.0767	19.0376	20.1222	15.6789	19.5752	26.2853	22.2767	21.4395	25.6845	20.2078	19.8007	20.4773	21.3159	19.9071	22.5194	15.9112	24.6262	20.0152	17.5034	18.8515	17.9707	23.1373	24.5325	20.2116	22.7171	16.9605	18.1592	20.7884	18.4544
834	pre	7	Sham	22.44	21.3403	23.0271	15.6959	25.3932	17.8492	16.282	12.5442	17.264	12.8415	13.5925	17.1312	16.3953	15.6789	14.695	16.0802	16.5651	15.5195	18.8269	19.9052	16.6861	19.8126	26.2652	22.2795	21.2667	25.7369	19.9888	19.7052	20.2632	21.3512	19.8842	22.5969	16.2609	24.679	19.0061	17.6895	19.011	17.8438	22.9396	24.6422	19.9058	22.5107	17.1687	17.929	20.6221	18.6866
948	pre	7	Sham	22.2127	21.3779	23.0824	17.4685	25.1671	17.9632	16.1288	12.9111	17.4551	12.4886	13.2294	16.881	15.6469	15.2698	14.1523	15.6847	15.6792	15.6328	18.3862	19.8234	14.8112	19.9243	25.348	21.7177	20.5414	25.3566	19.262	19.8261	19.946	20.2099	19.6161	21.949	16.3555	24.8558	18.6518	17.2405	18.8484	17.8448	22.3051	24.66	20.0658	21.7721	16.7627	16.9891	20.0783	18.8254
672	pre	120	Sham	21.3605	21.5695	22.3177	14.1214	24.3351	17.1485	14.4002	15.5156	17.4984	12.363	14.7938	19.428	18.2185	19.0196	16.3922	15.8691	16.5785	14.6626	20.7635	20.8545	16.451	19.6722	24.1156	20.2296	19.2335	24.8863	18.6217	17.8171	18.4626	22.2398	18.7436	21.6862	15.416	23.1116	16.4384	17.4015	16.5041	16.9502	21.6233	24.6351	19.5704	21.4052	16.221	18.5188	21.3593	18.4797
673	pre	120	Sham	22.1775	22.3088	23.02	13.2927	24.7479	17.2499	14.8196	15.3354	17.7586	13.2546	14.7089	19.4244	18.5514	18.8291	16.5202	16.0041	17.3376	15.3192	20.8429	20.6072	17.2433	20.1417	24.2311	20.8577	19.8408	25.0729	19.8412	18.4849	19.5714	23.1057	19.087	22.3479	15.9771	23.5888	17.0613	17.0674	17.206	17.5395	21.5942	25.0665	21.0574	22.4436	17.6062	20.9462	21.9758	18.1856
798	pre	120	Sham	22.1562	20.9857	22.9723	15.6444	25.0169	17.6494	14.9308	12.3792	17.1685	13.717	14.5287	17.9335	17.2131	16.02	14.4151	14.5003	16.7282	14.6931	19.3084	19.9496	14.55	19.891	26.3194	22.1647	20.9527	25.8196	19.6038	19.3431	19.7594	20.4586	19.3975	22.2831	15.6361	24.4216	19.4743	17.22	18.215	17.4213	22.7657	24.42	19.8182	22.1097	16.3485	17.524	20.1545	18.3301
834	pre	120	Sham	22.1982	21.3209	23.2337	16.6697	24.6968	18.2785	15.489	12.1087	17.2265	12.0918	13.452	17.8556	16.6643	16.3496	15.0503	15.9179	17.4779	15.2377	19.398	19.3683	14.6846	20.2073	25.1559	21.6964	20.3724	25.4562	19.2082	20.751	20.5029	20.3968	19.3974	21.9676	15.7002	24.6266	18.8783	17.1938	18.5381	17.7001	22.4169	24.8208	19.4121	21.8808	16.5887	17.3274	20.0242	18.1501
948	pre	120	Sham	22.1751	21.3115	23.0023	15.8676	24.6013	18.0912	15.5752	12.1851	17.1389	12.1319	13.5119	17.9825	16.7007	16.3411	14.982	16.1332	17.4012	15.0869	19.4179	19.4131	16.0628	20.2771	24.9595	21.524	20.2958	25.2451	19.2347	20.386	20.7265	20.2421	19.7914	22.0956	15.8796	24.511	18.4387	17.2073	18.6549	17.7165	22.4103	24.6001	19.5643	21.8416	16.602	17.0271	20.0024	18.4326
[truncated: 20 more columns]
